# Supplementary material for: Serum SARM1 Levels and Diabetic Peripheral Neuropathy in Type 2 Diabetes: Correlation with Clinical Neuropathy Scales and Nerve Conduction Studies and Impact of COVID-19 vaccination
Source: Vaccines (Basel). 2024 Feb 17;12(2):209. doi: 10.3390/vaccines12020209 (PMC10892204; doi:10.3390/vaccines12020209)
Supplement: Supplementary file 1 [file vaccines-12-00209-s001.zip]

Archive with 1 entries (1 files):
- vaccines-2825292-supplementary.pdf
